# Supplementary material for: Ex Vivo Characterization Studies Identify Candidate Therapies for the Individualized Care of NF2-Related Schwannomatosis
Source: Cancers (Basel). 2026 Apr 10;18(8):1209. doi: 10.3390/cancers18081209 (PMC13114645; doi:10.3390/cancers18081209)
Supplement: Supplementary file 1 [file cancers-18-01209-s001.zip]

Archive with 1 entries (1 files):
- cancers-4189765-supplementary.pdf
